# Supplementary material for: Genetic code expansion enables visualization of Salmonella type three secretion system components and secreted effectors
Source: eLife. 2021 Jun 1;10:e67789. doi: 10.7554/eLife.67789 (PMC8192122; doi:10.7554/eLife.67789)
Supplement: Supplementary file 1. [file elife-67789-supp1.zip]

Archive with 1 entries (1 files):
- Video1.avi
